# Supplementary material for: Estimating Coextinction Risks from Epidemic Tree Death: Affiliate Lichen Communities among Diseased Host Tree Populations of Fraxinus excelsior
Source: PLoS One. 2012 Sep 25;7(9):e45701. doi: 10.1371/journal.pone.0045701 (PMC3458109; doi:10.1371/journal.pone.0045701)
Supplement: Appendix S1 — The most optimistic and likely scenario projections of average coextinction probabilities (Ā) of the 174 epiphytic lichen study species on Fraxinus excelsior populations and mixed tree species populations, respectively, where n = number of stands where the species was recorded. Host specificity (s) is the fraction of lichen records occurring on F. excelsior in relation to the total number of observations on all host trees on Gotland. Species are arranged in descending order of their average coextinction probabilities (Ā) at the most likely F. excelsior mortality perturbations among all tree species. Red-listed species are marked in bold. Species with asexual dispersal via symbiotic propagules such as soredia, blastidia or isidia, or via thallus fragmentation, are marked with three asterisks (***). (XLSX) [file pone.0045701.s002.xlsx]

## Sheet: Appendix S1
	Ash only			All tree species					Ash only			All tree species
		Ā				Ā				Ā				Ā
Species name	n	Optimistic	Likely	n	s	Optimistic	Likely	Species name	n	Optimistic	Likely	n	s	Optimistic	Likely
Amandinea punctata	14	0.08	0.38	14	0.18	0	0	Phlyctis argena***	20	0	0.03	20	0.36	0	0
Arthonia ruana	2	0	0.22	2	0.4	0	0	Physconia distorta	18	0.06	0.31	18	0.41	0	0
Arthonia spadicea	12	0.19	0.53	12	0.11	0	0	Pseudevernia furfuracea***	4	0.11	0.63	4	0.12	0	0
Bacidia circumspecta	1	0.48	0.86	1	0.33	0	0	Pyrrhospora quernea***	19	0.14	0.44	19	0.14	0	0
Bacidia rubella	20	0	0.11	20	0.56	0	0	Ramalina fastigiata	15	0.09	0.24	15	0.31	0	0
Bactrospora corticola	1	0.78	0.94	1	0.06	0	0	Rinodina exigua	6	0.34	0.71	6	0.06	0	0
Biatora efflorescens***	5	0.36	0.58	5	0.05	0	0	Scoliciosporum sarothamni***	4	0	0.23	4	0.64	0	0
Buellia disciformis	1	0.36	0.9	1	0.05	0	0	Sphinctrina leucopoda	1	0.24	0.7	1	0.6	0	0
Buellia griseovirens***	18	0.04	0.23	18	0.3	0	0	Tuckermanopsis chlorophylla***	1	0.26	0.8	1	0.14	0	0
Calicium salicinum	3	0.43	0.87	3	0.03	0	0	Usnea hirta***	2	0.12	0.67	2	0.11	0	0
Caloplaca herbidella***	5	0.24	0.61	5	0.25	0	0	Xanthoria polycarpa	19	0.01	0.2	19	0.3	0	0
Candelariella xanthostigma***	19	0	0.06	19	0.43	0	0	Anisomeridium polypori***	20	0	0.06	20	0.44	0	0
Chrysothrix candelaris***	3	0.26	0.65	3	0.05	0.01	0	Pertusaria leioplaca	17	0	0.23	17	0.38	0	0.01
Cladonia chlorophaea***	5	0.16	0.57	5	0.22	0	0	Ochrolechia arborea***	9	0.19	0.58	9	0.28	0	0.03
Cladonia fimbriata***	1	0.32	0.66	1	0.1	0	0	Schismatomma pericleum	4	0.06	0.43	4	0.21	0	0.03
Cladonia spp.***	6	0.11	0.36	6	0.18	0	0	Lecanora subrugosa	20	0.02	0.23	20	0.35	0	0.03
Cliostomum griffithii	17	0.07	0.35	17	0.22	0	0	Opegrapha rufescens	19	0.03	0.19	19	0.51	0.01	0.04
Cyphelium sessile	2	0.09	0.34	2	0.44	0	0	Physcia tenella***	20	0.05	0.24	20	0.39	0.01	0.04
Evernia prunastri***	12	0.06	0.27	12	0.21	0	0	Arthonia mediella	12	0.23	0.59	12	0.2	0.02	0.04
Hypocenomyce scalaris***	1	0.4	0.88	1	0.04	0	0	Bacidia fraxinea	20	0.02	0.16	20	0.62	0.02	0.05
Hypogymnia physodes***	10	0.14	0.47	10	0.13	0	0	Pertusaria pertusa	17	0.12	0.41	17	0.3	0.02	0.05
Hypogymnia tubulosa***	1	0.44	0.88	1	0.06	0	0	Ramalina farinacea***	13	0.11	0.27	13	0.31	0.03	0.05
Lecanora albellula	18	0.02	0.23	18	0.11	0	0	Opegrapha varia	14	0.11	0.45	14	0.39	0.01	0.05
Lecanora carpinea	17	0.05	0.23	17	0.27	0	0	Acrocordia gemmata	20	0.02	0.19	20	0.76	0	0.05
Lecanora chlarotera	20	0.02	0.19	20	0.35	0	0	Lecania hyalina	6	0.16	0.57	6	0.26	0	0.05
Lecanora expallens***	20	0	0.11	20	0.29	0	0	Arthonia punctiformis	10	0.17	0.5	10	0.33	0.03	0.05
Lecanora pulicaris	11	0.21	0.58	11	0.15	0	0	Cladonia coniocraea***	5	0.41	0.8	5	0.14	0.01	0.05
Lecanora viridissima***	4	0.3	0.55	4	0.19	0	0	Xanthoria parietina	17	0.07	0.3	17	0.47	0.03	0.05
Lecidella elaeochroma v. elaeochroma	20	0	0.03	20	0.45	0	0	Dimerella pineti	12	0.24	0.62	12	0.09	0.01	0.05
Lepraria incana agg.***	13	0.16	0.46	13	0.15	0	0	Ochrolechia subviridis***	6	0.26	0.65	6	0.18	0.02	0.06
Melanelixia fuliginosa***	20	0	0.1	20	0.33	0	0	Lecidella elaeochroma v. sorediata***	2	0.04	0.23	2	0.38	0.01	0.06
Ochrolechia androgyna***	4	0.37	0.56	4	0.32	0	0	Melanelia exasperatula***	6	0.12	0.48	6	0.24	0	0.06
Ochrolechia turneri***	15	0.03	0.26	15	0.4	0	0	Lecanora argentata	14	0.12	0.38	14	0.44	0.05	0.06
Opegrapha niveoatra	2	0.09	0.5	2	0.2	0	0	Micarea prasina	9	0.2	0.56	9	0.08	0.02	0.07
Opegrapha sorediifera***	3	0.31	0.71	3	0.04	0	0	Chaenotheca trichialis	1	0.32	0.92	1	0.03	0.02	0.07
Opegrapha viridis	3	0.03	0.13	3	0.4	0	0	Ramalina fraxinea	10	0.13	0.38	10	0.3	0.03	0.07
Parmelia sulcata***	17	0.02	0.19	17	0.3	0	0	Arthonia radiata	18	0.11	0.39	18	0.36	0.03	0.07
Parmeliopsis ambigua***	3	0.37	0.78	3	0.02	0.02	0	Tephromela atra	18	0.04	0.26	18	0.1	0.02	0.07
Pertusaria albescens***	18	0.05	0.24	18	0.52	0	0	Lobaria pulmonaria***	6	0.11	0.53	6	0.31	0.03	0.07
Pertusaria amara***	19	0.06	0.22	19	0.31	0	0	Arthonia didyma	10	0.2	0.5	10	0.27	0.05	0.07
Pertusaria coccodes***	16	0.1	0.34	16	0.3	0	0	Mycoblastus fucatus***	1	0.5	0.9	1	0.04	0.04	0.08
Pertusaria coronata***	2	0.35	0.82	2	0.06	0	0	Bacidia rosella	3	0.31	0.68	3	0.44	0.03	0.09
Pertusaria flavida***	5	0.05	0.41	5	0.15	0	0	Cliostomum flavidulum***	1	0.32	0.56	1	0.14	0.05	0.09
Pertusaria hemisphaerica***	3	0.26	0.51	3	0.05	0	0	Physconia enteroxantha***	13	0.1	0.43	13	0.35	0.02	0.09
Phlyctis agelaea	20	0.01	0.14	20	0.4	0	0	Anaptychia ciliaris***	16	0.04	0.25	16	0.49	0.02	0.1
	Ash only			All tree species					Ash only			All tree species
		Ā				Ā				Ā				Ā
Species name	n	Optimistic	Likely	n	s	Optimistic	Likely	Species name	n	Optimistic	Likely	n	s	Optimistic	Likely
Graphis scripta	10	0.13	0.43	10	0.43	0.03	0.1	Acrocordia cavata	9	0.16	0.49	9	0.89	0.14	0.35
Imshaugia aleurites***	3	0.19	0.62	3	0.09	0.02	0.1	Caloplaca chlorina***	7	0.2	0.62	7	0.33	0.13	0.36
Bacidia subincompta	13	0.2	0.58	13	0.37	0.06	0.11	Caloplaca flavorubescens	14	0.12	0.45	14	0.76	0.11	0.37
Ropalospora viridis***	5	0.13	0.41	5	0.41	0.04	0.11	Agonimia allobata	6	0.21	0.73	6	0.6	0.1	0.4
Naetrocymbe punctiformis	2	0.07	0.32	2	0.43	0.02	0.11	Megalaria grossa	13	0.19	0.42	13	0.95	0.19	0.4
Physconia perisidiosa***	13	0.05	0.33	13	0.47	0.03	0.11	Opegrapha culmigena	3	0.31	0.65	3	0.67	0.23	0.41
Physcia stellaris	6	0.25	0.37	6	0.41	0.07	0.13	Parmelia saxatilis**	4	0.26	0.65	4	0.24	0.18	0.41
Bacidia arceutina	16	0.07	0.4	16	0.58	0.03	0.13	Mycobilimbia epixanthoides***	1	0.5	0.84	1	0.5	0.25	0.42
Scoliciosporum chlorococcum***	7	0.15	0.42	7	0.33	0.04	0.13	Lecanora hagenii	14	0.21	0.57	14	0.45	0.17	0.42
Caloplaca obscurella***	9	0.12	0.54	9	0.41	0.02	0.14	Fuscidea arboricola***	2	0.24	0.65	2	0.75	0.16	0.43
Physcia dubia***	1	0	0.14	1	1	0	0.14	Caloplaca cerinella	1	0.56	0.88	1	0.5	0.28	0.44
Lecanora varia	10	0.24	0.55	10	0.26	0.05	0.15	Caloplaca ferruginea	1	0.4	0.88	1	0.5	0.2	0.44
Usnea subfloridana***	1	0.42	0.9	1	0.11	0.07	0.15	Gyalecta ulmi	6	0.17	0.45	6	0.58	0.17	0.44
Arthopyrenia analepta	1	0.14	0.46	1	0.18	0.05	0.15	Agonimia tristicula	3	0.23	0.73	3	0.83	0.18	0.46
Arthopyrenia cerasi	2	0.37	0.75	2	0.25	0.07	0.16	Bacidia polychroa	1	0	0.46	1	1	0	0.46
Opegrapha atra	15	0.11	0.43	15	0.5	0.05	0.16	Caloplaca citrina agg.**	2	0.27	0.69	2	0.33	0.18	0.46
Anisomeridium biforme	10	0.15	0.44	10	0.5	0.1	0.16	Normandina acroglypta***	9	0.12	0.47	9	0.95	0.12	0.47
Arthonia dispersa	12	0.21	0.52	12	0.44	0.08	0.17	Mycobilimbia hypnorum	1	0.4	0.94	1	0.25	0.2	0.47
Ramalina pollinaria***	5	0.07	0.45	5	0.47	0.02	0.17	Biatora albohyalina	5	0.34	0.7	5	0.75	0.28	0.48
Lecanora impudens***	2	0.03	0.43	2	0.5	0.03	0.17	Melanelia exasperata	1	0.18	0.5	1	1	0.18	0.5
Lecania cyrtella	19	0.18	0.5	19	0.72	0.05	0.18	Gyalecta truncigena	13	0.19	0.57	13	0.88	0.18	0.52
Phaeophyscia orbicularis***	16	0.1	0.43	16	0.47	0.07	0.19	Lecanora glabrata	2	0.29	0.8	2	1	0.19	0.53
Arthonia muscigena	3	0.16	0.53	3	0.67	0.1	0.21	Naetrocymbe fraxini	3	0.17	0.54	3	1	0.17	0.54
Lecidella euphorea	8	0.23	0.61	8	0.65	0.06	0.21	Lecania naegelii	7	0.28	0.65	7	0.78	0.24	0.55
Bacidina chloroticula agg.***	12	0.18	0.45	12	0.68	0.12	0.22	Opegrapha ochrocheila	6	0.25	0.64	6	0.88	0.23	0.56
Physcia adscendens***	18	0.09	0.39	18	0.52	0.05	0.22	Parmelina tiliacea***	1	0	0.56	1	1	0	0.56
Mycocalicium subtile*	1	0.5	0.9	1	0.2	0.13	0.23	Leptogium lichenoides***	3	0.45	0.86	3	0.4	0.31	0.57
Lecidella achristotera***	1	0	0.48	1	0.5	0	0.24	Myxobilimbia sabuletorum	4	0.35	0.78	4	0.8	0.23	0.57
Physcia aipolia.	11	0.14	0.4	11	0.56	0.09	0.25	Lecania fuscella	1	0.24	0.58	1	1	0.24	0.58
Pseudosagedia aenea	12	0.17	0.53	12	0.67	0.08	0.25	Rinodina sophodes	3	0.3	0.78	3	0.67	0.23	0.59
Lecanora allophana v. sorediata***	2	0.41	0.74	2	0.7	0.14	0.25	Sclerophora pallida	4	0.25	0.6	4	0.8	0.25	0.6
Lecidea erythrophaea	3	0.12	0.55	3	0.75	0.08	0.26	Gyalecta flotowii	6	0.25	0.64	6	0.64	0.25	0.64
Lecanora sambuci	9	0.24	0.46	9	0.58	0.14	0.27	Leptogium teretiusculum***	3	0.48	0.9	3	0.6	0.36	0.68
Bacidina chloroticula c. ap.	1	0.08	0.54	1	0.5	0.04	0.27	Pyrenula nitidella	1	0.3	0.68	1	1	0.3	0.68
Phaeophyscia endophoenicea***	2	0.28	0.55	2	0.6	0.14	0.28	Catillaria nigroclavata	6	0.42	0.81	6	0.83	0.36	0.69
Melanelia subargentifera***	3	0.23	0.69	3	0.38	0.13	0.28	Bacidia beckhausii	4	0.3	0.76	4	0.8	0.3	0.76
Myxobilimbia sabuletorum agg.***	2	0.37	0.72	2	0.75	0.07	0.28	Megalaria laureri	1	0.26	0.76	1	1	0.26	0.76
Caloplaca cerina	9	0.11	0.46	9	0.73	0.07	0.29	Catinaria atropurpurea	3	0.5	0.83	3	1	0.5	0.83
Caloplaca chrysophthalma***	16	0.1	0.37	16	0.74	0.09	0.29	Peltigera praetextata***	1	0.58	0.86	1	1	0.58	0.86
Biatoridium monasteriense	16	0.11	0.44	16	0.84	0.08	0.3	Rinodina polyspora	1	0.36	0.9	1	1	0.36	0.9
Diplotomma alboatrum	8	0.28	0.64	8	0.29	0.14	0.32	Leptogium intermedium	1	0.44	0.92	1	1	0.44	0.92
Lecanora allophana v. allophana	4	0.2	0.43	4	0.49	0.2	0.34	Opegrapha vermicellifera	1	0.78	0.94	1	1	0.78	0.94
*The species was omitted from coendangerment calculations due to its frequent occurrence on fruit trees and coniferous trees
**The species was omitted from our coendangerment calculations due to recent taxonomic revision and species split
***Species with vegetative dispersal via symbiotic propagules such as soredia, blastidia or isidia, or via thallus fragmentation as the most common form of dispersal (Smith et al. 2009).
